# Supplementary material for: Response to FEC Chemotherapy and Oncolytic HSV-1 Is Associated with Macrophage Polarization and Increased Expression of S100A8/A9 in Triple Negative Breast Cancer
Source: Cancers (Basel). 2021 Nov 8;13(21):5590. doi: 10.3390/cancers13215590 (PMC8582648; doi:10.3390/cancers13215590)
Supplement: Supplementary file 1 [file cancers-13-05590-s001.zip]

Archive with 1 entries (1 files):
- cancers-1386640-supplementary.pdf
